# Supplementary material for: Cohesion-driven mixing and segregation of dry granular media
Source: Sci Rep. 2019 Sep 17;9:13480. doi: 10.1038/s41598-019-49451-z (PMC6748908; doi:10.1038/s41598-019-49451-z)
Supplement: Supplementary file 2 — File with a power point containing videos of the segregation of monodisperse and bidisperse systems [file 41598_2019_49451_MOESM2_ESM.zip]

Archive with 1 entries (1 files):
- Segergation videos.ppt
